# Supplementary material for: Evaluating cytology for the detection of invasive cervical cancer
Source: Cytopathology. 2015 Jun 30;27(3):201–9. doi: 10.1111/cyt.12259 (PMC4913744; doi:10.1111/cyt.12259)
Supplement: Supplementary file 1 — Table S1. Result of the first non‐recall cytology test in the last 12 months by age group in women with cervical cancer and in the general population and predictive value of the test result to cervical cancer. Table S2. Sensitivity analysis: result of the first non‐recall cytology test in the last 9 and 18 months in women aged 20–64 years with cervical cancer (‘Cancers’) and in the general population (‘Cytology tests’) and positive predictive value (PPV) of the test result to cervical cancer. [file CYT-27-201-s001.xls]

## Sheet: supp T1
Supplementary Table 1. Result of the first non-recall cytology test in the last 12 months by age group in women with cervical cancer and in the general population and positive predictive value of the test result to cervical cancer
	Tests and cancers between April07/March10						Tests and cancers between April07/March10					Tests and cancers between April07/March10					Tests and cancers between April07/March10
Cytology test result*	Cancers	% cancers diagnosed with test result or worse	Cytology tests	% of all tests	PPV	NNS	Cancers	% cancers diagnosed with test result or worse	Cytology tests	% of all tests	PV	Cancers	% cancers diagnosed with test result or worse	Cytology tests	% of all tests	PV	Cancers	% cancers diagnosed with test result or worse	Cytology tests	% of all tests	PV
	Age 20-24						Age 25-34					Age 35-49					Age 50-64
Negative	0	100	211930	82.0083	0	#DIV/0!	30	100	2124332	89.1184	1.41221e-05	52	100	3630365	93.5153	1.43236e-05	24	100	1603638	94.8616	1.4966e-05
Inadequate	0	100	7509	2.90568	0	#DIV/0!	16	97.8038	62483	2.62124	0.00025607	27	96.4286	100187	2.58074	0.000269496	15	94.533	51777	3.06282	0.000289704
Borderline - triage	8	100	15947.1	6.17087	0.000501659	1993.39	44	96.6325	83147.8	3.48815	0.000529178	52	94.5742	83260.9	2.14474	0.000624543	14	91.1162	20966.6	1.24026	0.000667728
Mild dyskaryosis	6	92.7928	13440	5.20074	0.000446429	2240	30	93.4114	56750	2.38073	0.000528634	32	91.0027	33470	0.86216	0.00095608	8	87.9271	6673	0.394735	0.00119886
Borderline - suspend	8	87.3874	2091.92	0.809487	0.00382424	261.49	66	91.2152	10907.2	0.457571	0.00605104	60	88.8049	10922.1	0.281344	0.00549347	30	86.1048	2750.37	0.162696	0.0109076
Moderate dyskaryosis	13	80.1802	3722	1.44026	0.00349275	286.308	111	86.3836	18615	0.780923	0.00596293	73	84.6841	8967	0.230983	0.00814096	18	79.2711	1519	0.089855	0.0118499
Severe dyskaryosis	54	68.4685	3622	1.40157	0.0149089	67.0741	753	78.2577	25648	1.07597	0.029359	658	79.6703	12804	0.329821	0.0513902	124	75.1708	1856	0.10979	0.0668103
?Glandular neoplasia	4	19.8198	92	0.0356003	0.0434783	23	150	23.1332	1189	0.04988	0.126156	233	34.478	1418	0.0365265	0.164316	72	46.9248	1002	0.0592723	0.0718563
?Invasive	18	16.2162	71	0.0274741	0.253521	3.94444	166	12.1523	647	0.0271425	0.256569	269	18.4753	714	0.0183921	0.376751	134	30.5239	320	0.0189293	0.41875
Total	111		258425		0.000429525	2328.15	1366		2383719		0.000573054	1456		3882108		0.000375054	439		1690502		0.000259686
					2328.15						1745.04					2666.28					3850.8
	Age 25-34
Negative	30	100	2124332	89.1184	1.41221e-05	70811.1
Inadequate	16	97.8038	62483	2.62124	0.00025607	3905.19
Borderline - early recall	44	96.6325	83147.8	3.48815	0.000529178	1889.72
Mild dyskaryosis	30	93.4114	56750	2.38073	0.000528634	1891.67
Borderline - suspend	66	91.2152	10907.2	0.457571	0.00605104	165.261					Apr06-Mar11, using all 5 controls, either first screen or previous was routine:
Moderate dyskaryosis	111	86.3836	18615	0.780923	0.00596293	167.703						overall:	N	%
Severe dyskaryosis	753	78.2577	25648	1.07597	0.029359	34.0611						routine	12	0.0201681
?Glandular neoplasia	150	23.1332	1189	0.04988	0.126156	7.92667						early recall	514	0.863866
?Invasive	166	12.1523	647	0.0271425	0.256569	3.89759						suspend	69	0.115966
Total	1366		2383719		0.000573054	1745.04	1745.04	(1655, 1841)				Total	595
	Age 35-49
Negative	52	100	3630365	93.5153	1.43236e-05	69814.7
Inadequate	27	96.4286	100187	2.58074	0.000269496	3710.63
Borderline - early recall	52	94.5742	83260.9	2.14474	0.000624543	1601.17
Mild dyskaryosis	32	91.0027	33470	0.86216	0.00095608	1045.94
Borderline - suspend	60	88.8049	10922.1	0.281344	0.00549347	182.034
Moderate dyskaryosis	73	84.6841	8967	0.230983	0.00814096	122.836
Severe dyskaryosis	658	79.6703	12804	0.329821	0.0513902	19.459
?Glandular neoplasia	233	34.478	1418	0.0365265	0.164316	6.08584
?Invasive	269	18.4753	714	0.0183921	0.376751	2.65428
Total	1456		3882108		0.000375054	2666.28	2666.28
	Age 50-64
Negative	24	100	1603638	94.8616	1.4966e-05	66818.2
Inadequate	15	94.533	51777	3.06282	0.000289704	3451.8
Borderline - early recall	14	91.1162	20966.6	1.24026	0.000667728	1497.62
Mild dyskaryosis	8	87.9271	6673	0.394735	0.00119886	834.125
Borderline - suspend	30	86.1048	2750.37	0.162696	0.0109076	91.6792
Moderate dyskaryosis	18	79.2711	1519	0.089855	0.0118499	84.3889
Severe dyskaryosis	124	75.1708	1856	0.10979	0.0668103	14.9677
?Glandular neoplasia	72	46.9248	1002	0.0592723	0.0718563	13.9167
?Invasive	134	30.5239	320	0.0189293	0.41875	2.38806
Total	439		1690502		0.000259686	3850.8	3850.8

## Sheet: Supp T2 9 and 18 months sens
Supplementary Table 2 - Sensitivity analysis: result of the first non-recall cytology test in the last 9 and 18 months in women aged 20-64 with cervical cancer ('Cancers') and in the general population ('Cytology tests') and positive predictive value (PPV) of the test result to cervical cancer
	Age 20-64
Cytology test result	Cancers	% cancers diagnosed with test result or worse	Cytology tests	% of all tests	PPV
First routine cytology test in the last 9 months
Negative	78	100	7570265	92.1545	1.03035e-05
Inadequate	49	97.6066	221956	2.70192	0.000220764
Borderline - triage	94	96.1031	203322	2.47509	0.00046232
Mild dyskaryosis	63	93.2188	110333	1.34311	0.000570999
Borderline - suspend	158	91.2857	26671.6	0.324679	0.00592391
Moderate dyskaryosis	214	86.4376	32823	0.399562	0.00651982
Severe dyskaryosis	1564	79.8711	43930	0.53477	0.0356021
?Glandular neoplasia	583	31.8809	3701	0.0450531	0.157525
?Invasive	456	13.992	1752	0.0213275	0.260274
Total	3259		8214754		0.000396725
Severe or worse cytology	2603	79.8711	49383	0.60115	0.0527104
Additional value of moderate and borderline-suspend cytology	372	11.4145	59494.6	0.72424	0.00625267
First routine cytology test in the last 18 months
Negative	173	100	7570265	92.1545	2.28526e-05
Inadequate	65	95.1281	221956	2.70192	0.000292851
Borderline - triage	153	93.2977	203322	2.47509	0.000752499
Mild dyskaryosis	91	88.989	110333	1.34311	0.000824776
Borderline - suspend	176	86.4264	26671.6	0.324679	0.00659879
Moderate dyskaryosis	227	81.47	32823	0.399562	0.00691588
Severe dyskaryosis	1625	75.0774	43930	0.53477	0.0369907
?Glandular neoplasia	588	29.3157	3701	0.0450531	0.158876
?Invasive	453	12.757	1752	0.0213275	0.258562
Total	3551		8214754		0.000432271
Severe or worse cytology	2666	75.0774	49383	0.60115	0.0539862
Additional value of moderate and borderline-suspend cytology	403	11.3489	59494.6	0.72424	0.00677373
